# Supplementary material for: Arginine Induced Streptococcus gordonii Biofilm Detachment Using a Novel Rotating-Disc Rheometry Method
Source: Front Cell Infect Microbiol. 2021 Nov 5;11:784388. doi: 10.3389/fcimb.2021.784388 (PMC8602906; doi:10.3389/fcimb.2021.784388)
Supplement: Supplementary file 2 [file Table_1.xlsx]

## Sheet: Untreated 7 day S.gordonii
Velocity	Torque	(Torque)^0.5	Slope n=5
rad/s	µN.m
0.53645	20.7267	4.55266
1.46388	20.4946	4.5271
2.28227	21.1455	4.59842
3.15525	22.1526	4.70665
3.97398	23.5408	4.85189	0.0901049
4.7931	24.8645	4.98643	0.140288
5.61231	26.4853	5.14639	0.165639
6.43132	28.414	5.33048	0.188286
7.30483	30.7121	5.54185	0.207876
8.12396	32.9986	5.74444	0.228876
8.94279	35.3853	5.94855	0.241595
9.81642	38.7112	6.22183	0.260468
10.635	41.5263	6.44409	0.273316
11.4542	44.7996	6.69325	0.286555
12.2733	48.2035	6.94287	0.29646
13.0917	52.0068	7.21157	0.302638
13.9649	56.3882	7.50921	0.319304
14.7845	60.4126	7.77255	0.32631
15.6033	64.3989	8.02489	0.326295
16.477	70.0602	8.3702	0.337033
17.2949	75.3791	8.68211	0.352556
18.1143	80.185	8.95461	0.361876
18.9335	85.2355	9.23231	0.361612
19.7522	91.4234	9.56156	0.358151
20.6264	97.3607	9.86715	0.358672
21.4448	103.738	10.1852	0.370581
22.2632	110.36	10.5052	0.379405
23.1368	117.2	10.8259	0.376641
23.9561	123.82	11.1274	0.378488
24.7746	131.877	11.4838	0.385347
25.6478	140.087	11.8358	0.394753
26.4667	147.301	12.1368	0.39877
27.2879	154.485	12.4292	0.389811
28.1041	162.982	12.7664	0.380653
28.9239	173.045	13.1547	0.398952
29.7979	183.257	13.5372	0.425089
30.6158	189.108	13.7517	0.409105
31.4347	198.519	14.0897	0.38846
32.3097	208.52	14.4402	0.371705
33.1266	219.352	14.8105	0.387556
33.9451	229.643	15.154	0.422125
34.766	240.57	15.5103	0.428345
35.5844	251.759	15.8669	0.433904
36.4577	264.06	16.2499	0.432689
37.2784	273.711	16.5442	0.421153
38.0955	282.15	16.7973	0.389463
38.9701	292.753	17.11	0.360922
39.7865	305.278	17.4722	0.360574
40.6075	318.059	17.8342	0.389684
41.4251	329.847	18.1617	0.416008
42.2449	340.856	18.4623	0.414496
43.119	353.028	18.789	0.392745
43.9364	370.038	19.2364	0.410849
44.7553	387.982	19.6973	0.460015
45.6302	406.582	20.1639	0.512574
46.4485	420.791	20.5132	0.523836
47.2668	429.732	20.73	0.455692
48.1412	447.032	21.1431	0.411665
48.9587	465.319	21.5713	0.412751
49.781	473.977	21.771	0.401944
50.5976	484.429	22.0097	0.384498
51.4164	496.325	22.2784	0.330778
52.2894	514.644	22.6858	0.330331
53.1107	527.118	22.9591	0.365804
53.9272	542.024	23.2814	0.386132
54.802	561.214	23.69	0.406838
55.618	585.364	24.1943	0.449122
56.439	604.043	24.5773	0.496982
57.2588	619.905	24.8979	0.496475
58.0781	641.156	25.3211	0.484017
58.9505	664.403	25.776	0.470751
59.7709	681.606	26.1076	0.47156
60.5872	692.273	26.3111	0.433161
61.4599	713.819	26.7174	0.396596
62.2817	731.078	27.0385	0.375595
63.1014	754.715	27.4721	0.413675
63.9196	771.189	27.7703	0.44226
64.7328	796.668	28.2253	0.457908
65.6123	824.445	28.7132	0.495044
66.4298	843.561	29.0441	0.489749
67.2514	871.282	29.5175	0.51597
68.1226	899.543	29.9924	0.5155
68.9409	907.669	30.1275	0.452538
69.7579	920.059	30.3325	0.382543
70.5835	944.549	30.7335	0.334543
71.4019	959.595	30.9773	0.314168
72.2674	989.639	31.4585	0.39901
73.0932	1005.94	31.7166	0.41834
73.9078	1021.25	31.957	0.382488
74.7824	1050.72	32.4148	0.402095
75.5996	1076.72	32.8134	0.408364
76.4187	1095.3	33.0953	0.433467
77.2979	1121.29	33.4857	0.444271
78.1133	1135.14	33.6918	0.385952
78.934	1162.86	34.1007	0.379263
79.7501	1176.25	34.2965	0.363856
80.5679	1202.19	34.6726	0.364297
81.4434	1241.59	35.2362	0.442156
82.2656	1271.29	35.6552	0.48523
83.0799	1279.99	35.7769	0.4727
83.9559	1306.01	36.1388	0.413473
84.7685	1354.53	36.8039	0.433885
85.5937	1365.62	36.9543	0.434391
86.4187	1377.98	37.1212	0.42164
87.2269	1414.23	37.6062	0.396651
88.1057	1432.29	37.8456	0.329201
88.923	1458.73	38.1933	0.383463
89.7411	1485.97	38.5483	0.412146
90.6137	1521.86	39.011	0.417537
91.4359	1528.06	39.0904	0.396176
92.2566	1565.51	39.5665	0.393459
93.0712	1585.87	39.823	0.374158
93.8874	1614.7	40.1833	0.376004
94.7688	1629.39	40.3657	0.381035
95.5807	1671.24	40.8808	0.379564
96.4076	1673.57	40.9093	0.342796
97.2689	1717.04	41.4372	0.363065
98.0972	1759.64	41.9481	0.446148
98.9158	1777.79	42.1638	0.431548
99.7879	1798.29	42.4062	0.44248
100.601	1848.65	42.9959	0.42752
101.432	1851.05	43.0238	0.356911
102.242	1890.31	43.4777	0.390838
103.059	1904.05	43.6354	0.359056
103.943	1955.59	44.2221	0.369617
104.755	1972.87	44.417	0.42357
105.587	1907.07	43.67	0.141027
106.444	1882.75	43.3907	-0.122018
107.261	1926.41	43.8909	-0.203771
108.084	1987.61	44.5826	0.0639475
108.913	1990.71	44.6174	0.370863
109.713	2032.1	45.0788	0.500889
110.606	2051.41	45.2925	0.395836
111.413	2110.18	45.9367	0.40468
112.236	2118.21	46.024	0.439267
113.109	2183.89	46.7321	0.479302
113.931	2184.35	46.737	0.441687
114.744	2211.44	47.026	0.347129
115.562	2238.97	47.3178	0.348952
116.388	2248.34	47.4167	0.238006
117.253	2297.81	47.9355	0.336857
118.074	2344.18	48.4167	0.407519
118.901	2382.19	48.8077	0.475923
119.771	2404.18	49.0324	0.487409
120.586	2444.19	49.4387	0.432631
121.401	2516.83	50.168	0.494567
122.277	2575.08	50.7452	0.597245
123.111	2587.52	50.8677	0.594123
123.92	2609.08	51.0792	0.475761
124.736	2619.52	51.1812	0.285377
125.551	2667.66	51.6494	0.259463
126.436	2725.38	52.2052	0.393484
127.248	2722.43	52.1769	0.386247
128.059	2766.75	52.5999	0.40416
128.94	2817.94	53.0843	0.389753
129.759	2831.07	53.2078	0.350286
130.587	2879.24	53.6586	0.426509
131.394	2955.12	54.361	0.491851
132.216	2945.19	54.2696	0.43021
133.087	3101.58	55.6918	0.67576
133.916	3075.55	55.4576	0.591894
134.729	3091.79	55.6039	0.441879
135.591	3139.07	56.0274	0.411273
136.412	3241.48	56.934	0.367567
137.245	3266.56	57.1538	0.566247
138.066	3278.63	57.2593	0.533209
138.874	3278.3	57.2564	0.339139
139.752	3302.25	57.4652	0.140527
140.577	3363.52	57.9959	0.226993
141.389	3388.31	58.2092	0.316082
142.256	3418.36	58.4667	0.376334
143.091	3466.21	58.8745	0.39338
143.899	3470.36	58.9098	0.29914
144.768	3479.23	58.985	0.237578
145.586	3633.79	60.2809	0.448057
146.399	3671.75	60.595	0.578593
147.26	3699.24	60.8214	0.648689
148.044	3690.04	60.7457	0.494
148.92	3726.8	61.0475	0.203193
149.747	3807.86	61.7079	0.294384
150.561	3835.78	61.9337	0.38469
151.428	3815.72	61.7715	0.348707
152.262	3889.85	62.3687	0.322416
153.073	3900.58	62.4546	0.230317
153.888	3912.17	62.5473	0.229819
154.703	3965.81	62.9747	0.316587
155.589	4009.92	63.3239	0.294462
156.409	4060.95	63.7256	0.396729
157.216	4030.72	63.488	0.31612
158.088	4155.92	64.4664	0.376774
158.921	4197.86	64.7909	0.442778
159.735	4263.09	65.2923	0.532518
160.542	4250.36	65.1948	0.513833
161.374	4289.18	65.4918	0.299881
162.247	4361.84	66.0442	0.327688
163.068	4348.17	65.9407	0.257826
163.873	4370.53	66.11	0.274171
164.766	4469.11	66.8514	0.333546
165.572	4383.97	66.2116	0.151821
166.42	4457.98	66.7681	0.21137
167.253	4197.22	64.786	-0.320017
168.073	4312.43	65.6691	-0.45705
168.909	4350.67	65.9596	-0.193001
169.725	4364.71	66.066	-0.0287912
170.544	4389.45	66.2529	0.40473
171.413	4433.03	66.581	0.255015
172.233	4479.51	66.9291	0.294837
173.056	4562.8	67.5485	0.435648
173.925	4584.74	67.7107	0.46131
174.753	4622.92	67.9921	0.429777
175.555	4634.82	68.0795	0.329305
176.388	4704.26	68.5876	0.294872
177.209	4704.22	68.5873	0.286559
178.075	4727.51	68.7569	0.245366
178.882	4817.5	69.4082	0.338281
179.72	4851.49	69.6526	0.353316
180.591	4924.1	70.1719	0.482907
181.409	4874.85	69.8201	0.344878
182.226	4918.93	70.1351	0.194775
183.025	5117.97	71.54	0.450693
183.881	5124.41	71.585	0.553449
184.742	4982.87	70.5894	0.351678
185.545	5136.95	71.6725	0.248259
186.374	5236.99	72.3671	0.2029
187.246	5254.9	72.4907	0.425896
188.064	5387.69	73.4009	0.769315
188.893	5411.82	73.5651	0.573864
189.757	5381.15	73.3563	0.361296
190.578	5468.4	73.9486	0.341769
191.404	5429.07	73.6822	0.11262
192.217	5523.46	74.32	0.220014
193.034	5462	73.9053	0.179321
193.903	5638.37	75.0891	0.305061
194.72	5705.85	75.5371	0.54044
195.547	5788.02	76.079	0.618584
196.436	5774.54	75.9904	0.609648
197.233	5801.65	76.1686	0.310609
198.054	5862.57	76.5674	0.256351
198.881	6052.91	77.8004	0.482648
199.683	6002.05	77.4729	0.565939
200.58	5993.06	77.4149	0.405491
201.387	6123.56	78.2532	0.355029
202.218	6068.67	77.9017	0.116815
203.069	6163.55	78.5083	0.303028
203.907	6259.76	79.1186	0.439314
204.718	6209.71	78.8017	0.278313
205.544	6279.39	79.2426	0.360013
206.341	6410.35	80.0647	0.395108
207.245	6335.96	79.5987	0.264683
208.057	6318.54	79.4892	0.202385
208.844	6476.24	80.4751	0.221265
209.756	6549.82	80.931	0.305944
210.571	6428.51	80.178	0.310419
211.376	6454.4	80.3393	0.168397
212.196	6520.64	80.7505	-0.00384637
213.019	6572.66	81.0719	0.105404
213.884	6562.5	81.0093	0.288674
214.716	6704.43	81.8806	0.398729
215.525	6770.15	82.2809	0.462012
216.398	6802.18	82.4753	0.484205
217.233	6855.19	82.7961	0.496273
218.041	6815.85	82.5582	0.224433
218.92	6944.51	83.3337	0.261124
219.71	6981.72	83.5567	0.326359
220.562	6960.01	83.4267	0.272631
221.351	7206.13	84.8889	0.573832
222.207	7036.13	83.8816	0.291477
223.058	7094.19	84.227	0.210756
223.878	7222.18	84.9834	0.289392
224.703	7226.37	85.0081	0.157322
225.572	7343.52	85.6943	0.526353
226.393	7370.97	85.8544	0.474368
227.222	7525.03	86.7469	0.522169
228.016	7581.25	87.0704	0.625935
228.858	7613.12	87.2532	0.5287
229.72	7645.66	87.4395	0.442078
230.536	7684.83	87.6632	0.263822
231.375	7659.93	87.521	0.156355
232.229	7682.38	87.6492	0.104029
233.057	7807.89	88.3623	0.218753
233.862	7836.27	88.5227	0.306348
234.714	7874.44	88.738	0.397723
235.507	7947.77	89.1503	0.411161
236.382	7854.65	88.6265	0.137183
237.193	8086.88	89.9271	0.321317
238.013	8233.17	90.7368	0.573173
238.917	8251.76	90.8392	0.644462
239.72	8109.55	90.053	0.44533
240.514	8290.86	91.0542	0.187081
241.424	8291.64	91.0584	0.101223
242.221	8304.07	91.1267	0.190573
243.055	8200.04	90.5541	0.1275
243.851	8256.16	90.8634	-0.106694
244.65	8572.41	92.5873	0.342865
245.586	8602.08	92.7474	0.632323
246.376	8637.28	92.937	0.789924
247.176	8553.16	92.4833	0.430827
248.082	8752.73	93.556	0.202094
248.865	8822.76	93.9295	0.365718
249.721	8656.93	93.0426	0.200671
250.511	8876.66	94.216	0.356422
251.354	8753.83	93.5619	0.03262
252.227	8936.72	94.5342	0.205751
253.02	8891.39	94.2942	0.338746
253.851	8997.89	94.8572	0.242207
254.733	9077.58	95.2763	0.449925
255.546	9039.95	95.0787	0.249919
256.38	9186.42	95.8458	0.395574
257.176	9202.24	95.9283	0.327241
258.004	9206.71	95.9516	0.269705
258.869	9269.73	96.2794	0.303331
259.705	9331.75	96.601	0.224063
260.519	9330.61	96.5951	0.236973
261.384	9449.71	97.2096	0.337492
262.212	9416.45	97.0384	0.254944
263.015	9431.3	97.1149	0.178232
263.907	9656.84	98.2692	0.390574
264.733	9639.69	98.1819	0.381909
265.502	9740.99	98.6965	0.53086
266.387	9925.65	99.6276	0.657025
267.181	9862.51	99.3102	0.432035
268.038	9895.97	99.4785	0.387513
268.877	9888.86	99.4427	0.16255
269.694	10040.7	100.203	0.154952
270.534	9956.41	99.7818	0.19882
271.393	10080.7	100.403	0.261229
272.2	10213.3	101.061	0.410786
273.03	10279.8	101.389	0.436828
273.832	10322.5	101.6	0.562275
274.706	10325.7	101.615	0.357344
275.524	10426.4	102.11	0.278609
276.357	10502.5	102.482	0.322309
277.212	10516.1	102.548	0.327543
278.078	10578.8	102.853	0.34468
278.858	10096.2	100.48	-0.334883
279.662	10180.7	100.899	-0.625503
280.481	10244.9	101.217	-0.564199
281.377	10282.9	101.405	-0.251333
282.174	10479.1	102.367	0.511362
283.009	10564	102.781	0.583922
283.894	10621.5	103.061	0.59611
284.701	10630.4	103.104	0.487038
285.514	10754.1	103.702	0.357015
286.407	10791.7	103.883	0.337624
287.204	10761.6	103.738	0.256509
288.011	10841.2	104.121	0.24942
288.875	10935.3	104.572	0.237982
289.657	11020.6	104.979	0.371211
290.545	11148.4	105.586	0.54728
291.377	11179.5	105.733	0.504595
292.177	11038.5	105.064	0.211479
293.045	11118.9	105.446	0.0529672
293.887	11290.2	106.255	0.129147
294.689	11495.7	107.218	0.499779
295.503	11296.1	106.283	0.509565
296.335	11500.7	107.241	0.442477
297.199	11401.9	106.78	0.128198
298.023	11511.8	107.293	0.0778523
298.849	11588.4	107.649	0.331006
299.635	11631.9	107.851	0.251139
